# Supplementary material for: Integrated analysis of cytochrome P450 gene superfamily in the red flour beetle, Tribolium castaneum
Source: BMC Genomics. 2013 Mar 14;14:174. doi: 10.1186/1471-2164-14-174 (PMC3682917; doi:10.1186/1471-2164-14-174)
Supplement: Additional file 7 — CYP6BQ cluster genes binding mode energy and distance. [file 1471-2164-14-174-S7.xlsx]

## Sheet: Sheet1
Enzyme	Insecticide	Vina estimate binding affinity (kcal/mol)	Distance from heme iron (Å)	Putative metabolic site
CYP6BQ8-GA	Deltamethrin	-8.9	3.1	dimethyl group
	Deltamethrin	-8.3	5.6	4' carbon terminal aromatic ring
	Permethrin	-8.5	4.8	2' carbon terminal aromatic ring
	Permethrin	-7.8	4.6	4' carbon terminal aromatic ring
	DDT	-7.3	5.8	trichloromethyl group
CYP6BQ8-LBS	Deltamethrin	-9.3	3.9	cyano group
	Deltamethrin	-8.6	5.7	4' carbon terminal aromatic ring
	Permethrin	-7.4	5.3	4' carbon terminal aromatic ring
	DDT	-7.2	4.8	trichloromethyl group
CYP6BQ8-PYR	Deltamethrin	-8.3	4.6	4' carbon terminal aromatic ring
	Permethrin	-8.6	4.3	4' carbon terminal aromatic ring
	DDT	-8.4	5.7	trichloromethyl group
	Imidacloprid	-8.6	4.5	imidazolic group
CYP6BQ9-GA	Deltamethrin	-9.2	5.5	dimethyl group
	Permethrin	-9.2	6	4' carbon terminal aromatic ring
CYP6BQ9-LBS	Deltamethrin	-9.2	5.4	4' carbon terminal aromatic ring
	Deltamethrin	-8.9	3.9	dimethyl group
	Permethrin	-9.1	3.6	dimethyl group
	Permethrin	-8.8	3.7	4' carbon terminal aromatic ring
	DDT	-8.3	5.9	trichloromethyl group
CYP6BQ9-PYR	Deltamethrin	-10.5	3.9	4' carbon terminal aromatic ring
	Deltamethrin	-10.5	3.9	5 carbon in alcohol moiety
	Imidacloprid	-7.1	3.9	imidazolic group
CYP6BQ10-GA	Deltamethrin	-9.4	4.9	dimethyl group
	Permethrin	-8.5	5.2	4' carbon terminal aromatic ring
	Imidacloprid	-7.2	5.8	imidazolic group
CYP6BQ10-LBS	Deltamethrin	-9.3	3.3	5 carbon in alcohol moiety
	Deltamethrin	-9.1	4.3	dimethyl group
	Deltamethrin	-8.9	3.2	4' carbon terminal aromatic ring
	Permethrin	-9.8	4.2	4' carbon terminal aromatic ring
	DDT	-9.1	4.5	trichloromethyl group
	Imidacloprid	-7.1	4.2	imidazolic group
CYP6BQ10-PYR	Deltamethrin	-6.2	4.1	4' carbon terminal aromatic ring
	Permethrin	-6.7	3.8	4' carbon terminal aromatic ring
	Permethrin	-6.5	3.1	5 carbon in alcohol moiety
CYP6BQ11-GA	Deltamethrin	-8.9	5.2	5 carbon in alcohol moiety
	Permethrin	-8.5	5.3	4' carbon terminal aromatic ring
	DDT	-8.2	5.3	trichloromethyl group
CYP6BQ11-LBS	Deltamethrin	-9.3	3.5	dimethyl group
	Deltamethrin	-9.1	4.9	5 carbon in alcohol moiety
	Deltamethrin	-9	5.6	4' carbon terminal aromatic ring
	Permethrin	-8.4	4.5	dimethyl group
	Permethrin	-8.3	4.3	5 carbon in alcohol moiety
	Permethrin	-8.2	4.1	4' carbon terminal aromatic ring
	DDT	-7.6	5	trichloromethyl group
	Imidacloprid	-6.5	4.5	imidazolic group
CYP6BQ11-PYR	Deltamethrin	-6.5	3.6	5 carbon in alcohol moiety
	Deltamethrin	-5.9	2.7	dimethyl group
	Deltamethrin	-5.9	4.3	4' carbon terminal aromatic ring
	Permethrin	-8	4.5	5 carbon in alcohol moiety
	Permethrin	-7.7	3.5	4' carbon terminal aromatic ring
	DDT	-5.1	3.4	trichloromethyl group
	Imidacloprid	-5.5	4.8	imidazolic group
